# Supplementary material for: Proteostasis perturbation of N-Myc leveraging HSP70 mediated protein turnover improves treatment of neuroendocrine prostate cancer
Source: Nat Commun. 2024 Aug 5;15:6626. doi: 10.1038/s41467-024-50459-x (PMC11300456; doi:10.1038/s41467-024-50459-x)
Supplement: Supplementary file 4 — Supplementary Data 1 [file 41467_2024_50459_MOESM4_ESM.xlsx]

## Sheet: Supplementary Data 1
Supplementary Data 1 Annotation Summary Results from JG231 treated C4-2B N-Myc cells (Down regulated proteins from whole cell lysates)
Gene_Ontology
Category	Term	Genes	Count	%	P-Value
GOTERM_BP_DIRECT	mitochondrial translation		18	5.1	3.6e-13
GOTERM_BP_DIRECT	mitochondrial respiratory chain complex I assembly		12	3.4	1.6e-08
GOTERM_BP_DIRECT	aerobic respiration		11	3.1	2.2e-07
GOTERM_BP_DIRECT	translation		17	4.8	9.2e-07
GOTERM_BP_DIRECT	mitochondrial ATP synthesis coupled proton transport		9	2.5	1.4e-05
GOTERM_BP_DIRECT	mitochondrial electron transport, NADH to ubiquinone		7	2	0.00012
GOTERM_BP_DIRECT	positive regulation of ubiquitin protein ligase activity		4	1.1	0.00054
GOTERM_BP_DIRECT	ubiquinone biosynthetic process		4	1.1	0.0019
GOTERM_BP_DIRECT	vesicle docking involved in exocytosis		5	1.4	0.002
GOTERM_BP_DIRECT	mRNA splicing, via spliceosome		11	3.1	0.0022
GOTERM_BP_DIRECT	antigen processing and presentation of endogenous peptide antigen via MHC class I via ER pathway, TAP-independent		4	1.1	0.0023
GOTERM_BP_DIRECT	antigen processing and presentation of endogenous peptide antigen via MHC class Ib		4	1.1	0.0023
GOTERM_BP_DIRECT	cellular response to heat		6	1.7	0.0024
GOTERM_BP_DIRECT	regulation of mitochondrial membrane potential		5	1.4	0.0026
GOTERM_BP_DIRECT	regulation of ceramide biosynthetic process		3	0.8	0.0028
GOTERM_BP_DIRECT	positive regulation of ER-associated ubiquitin-dependent protein catabolic process		3	0.8	0.0076
GOTERM_BP_DIRECT	mitochondrial proton-transporting ATP synthase complex assembly		3	0.8	0.0076
GOTERM_BP_DIRECT	antigen processing and presentation		5	1.4	0.0083
GOTERM_BP_DIRECT	mitochondrial electron transport, cytochrome c to oxygen		4	1.1	0.0085
GOTERM_BP_DIRECT	U2-type prespliceosome assembly		4	1.1	0.0085
GOTERM_BP_DIRECT	intracellular protein transport		12	3.4	0.0093
GOTERM_BP_DIRECT	protein folding		9	2.5	0.01
GOTERM_BP_DIRECT	sphingolipid biosynthetic process		5	1.4	0.012
GOTERM_BP_DIRECT	transcription from mitochondrial promoter		3	0.8	0.014
GOTERM_BP_DIRECT	regulation of actin filament polymerization		4	1.1	0.015
GOTERM_BP_DIRECT	regulation of exocytosis		4	1.1	0.017
GOTERM_BP_DIRECT	protein secretion		5	1.4	0.019
GOTERM_BP_DIRECT	cellular response to insulin stimulus		6	1.7	0.021
GOTERM_BP_DIRECT	cholesterol biosynthetic process		4	1.1	0.023
GOTERM_BP_DIRECT	mitotic cytokinesis		5	1.4	0.024
GOTERM_BP_DIRECT	positive regulation of T cell mediated cytotoxicity		4	1.1	0.025
GOTERM_BP_DIRECT	nucleobase-containing compound metabolic process		4	1.1	0.027
GOTERM_BP_DIRECT	negative regulation of single stranded viral RNA replication via double stranded DNA intermediate		3	0.8	0.03
GOTERM_BP_DIRECT	rRNA methylation		3	0.8	0.03
GOTERM_BP_DIRECT	cellular respiration		4	1.1	0.032
GOTERM_BP_DIRECT	mRNA methylation		3	0.8	0.033
GOTERM_BP_DIRECT	positive regulation of ERAD pathway		3	0.8	0.033
GOTERM_BP_DIRECT	regulation of proteasomal ubiquitin-dependent protein catabolic process		3	0.8	0.033
GOTERM_BP_DIRECT	regulation of anaphase-promoting complex-dependent catabolic process		2	0.6	0.034
GOTERM_BP_DIRECT	positive regulation of sphingomyelin catabolic process		2	0.6	0.034
GOTERM_BP_DIRECT	mitochondrial pyrimidine nucleotide import		2	0.6	0.034
GOTERM_BP_DIRECT	farnesyl diphosphate biosynthetic process, mevalonate pathway		2	0.6	0.034
GOTERM_BP_DIRECT	pyrimidine nucleotide transport		2	0.6	0.034
GOTERM_BP_DIRECT	phosphate-containing compound metabolic process		3	0.8	0.037
GOTERM_BP_DIRECT	protein stabilization		9	2.5	0.043
GOTERM_BP_DIRECT	cellular glucuronidation		3	0.8	0.045
GOTERM_BP_DIRECT	cerebral cortex development		5	1.4	0.048
GOTERM_BP_DIRECT	rRNA 2'-O-methylation		2	0.6	0.05
GOTERM_BP_DIRECT	mitochondrial tRNA 5'-end processing		2	0.6	0.05
GOTERM_BP_DIRECT	inositol biosynthetic process		2	0.6	0.05
GOTERM_CC_DIRECT	mitochondrion		102	28.9	3.9e-38
GOTERM_CC_DIRECT	mitochondrial inner membrane		60	17	9.7e-34
GOTERM_CC_DIRECT	mitochondrial matrix		28	7.9	1e-09
GOTERM_CC_DIRECT	ribosome		16	4.5	1.9e-07
GOTERM_CC_DIRECT	mitochondrial large ribosomal subunit		10	2.8	2.9e-07
GOTERM_CC_DIRECT	mitochondrial membrane		15	4.2	5.9e-07
GOTERM_CC_DIRECT	cytosol		132	37.4	9.4e-07
GOTERM_CC_DIRECT	mitochondrial respiratory chain complex I		9	2.5	1.9e-06
GOTERM_CC_DIRECT	mitochondrial small ribosomal subunit		7	2	1.4e-05
GOTERM_CC_DIRECT	nucleoplasm		96	27.2	4.4e-05
GOTERM_CC_DIRECT	endoplasmic reticulum		37	10.5	0.00014
GOTERM_CC_DIRECT	MHC class I protein complex		4	1.1	0.00034
GOTERM_CC_DIRECT	nucleus		128	36.3	0.00048
GOTERM_CC_DIRECT	extracellular exosome		58	16.4	0.00049
GOTERM_CC_DIRECT	cytoplasm		120	34	0.00079
GOTERM_CC_DIRECT	U2 snRNP		5	1.4	0.0011
GOTERM_CC_DIRECT	mitochondrial nucleoid		6	1.7	0.0012
GOTERM_CC_DIRECT	lumenal side of endoplasmic reticulum membrane		5	1.4	0.0012
GOTERM_CC_DIRECT	mitochondrial outer membrane		11	3.1	0.0034
GOTERM_CC_DIRECT	U2-type prespliceosome		4	1.1	0.0035
GOTERM_CC_DIRECT	extrinsic component of mitochondrial inner membrane		3	0.8	0.0038
GOTERM_CC_DIRECT	nuclear membrane		12	3.4	0.004
GOTERM_CC_DIRECT	precatalytic spliceosome		4	1.1	0.004
GOTERM_CC_DIRECT	kinetochore		9	2.5	0.0042
GOTERM_CC_DIRECT	cytoplasmic dynein complex		4	1.1	0.006
GOTERM_CC_DIRECT	P-body		7	2	0.0061
GOTERM_CC_DIRECT	ribonucleoprotein complex		12	3.4	0.0073
GOTERM_CC_DIRECT	mitochondrial respiratory chain complex IV		4	1.1	0.0077
GOTERM_CC_DIRECT	mitochondrial ribosome		4	1.1	0.0077
GOTERM_CC_DIRECT	macromolecular complex		21	5.9	0.01
GOTERM_CC_DIRECT	centrosome		20	5.7	0.011
GOTERM_CC_DIRECT	U2-type spliceosomal complex		4	1.1	0.012
GOTERM_CC_DIRECT	U12-type spliceosomal complex		4	1.1	0.012
GOTERM_CC_DIRECT	condensed chromosome outer kinetochore		3	0.8	0.013
GOTERM_CC_DIRECT	synaptic vesicle		7	2	0.015
GOTERM_CC_DIRECT	spliceosomal complex		7	2	0.025
GOTERM_CC_DIRECT	nuclear speck		14	4	0.025
GOTERM_CC_DIRECT	midbody		8	2.3	0.035
GOTERM_CC_DIRECT	endoplasmic reticulum-Golgi intermediate compartment		5	1.4	0.041
GOTERM_CC_DIRECT	ciliary tip		4	1.1	0.044
GOTERM_CC_DIRECT	mitochondrial ribonuclease P complex		2	0.6	0.048
GOTERM_CC_DIRECT	U2-type precatalytic spliceosome		4	1.1	0.048
GOTERM_CC_DIRECT	phagocytic vesicle membrane		5	1.4	0.049
GOTERM_CC_DIRECT	P granule		3	0.8	0.05
GOTERM_MF_DIRECT	RNA binding		63	17.8	2.2e-10
GOTERM_MF_DIRECT	structural constituent of ribosome		20	5.7	1.4e-09
GOTERM_MF_DIRECT	NADH dehydrogenase (ubiquinone) activity		8	2.3	1e-05
GOTERM_MF_DIRECT	protein binding		264	74.8	1.7e-05
GOTERM_MF_DIRECT	myosin V binding		5	1.4	0.0002
GOTERM_MF_DIRECT	electron carrier activity		7	2	0.00071
GOTERM_MF_DIRECT	cytochrome-c oxidase activity		4	1.1	0.0032
GOTERM_MF_DIRECT	magnesium ion binding		12	3.4	0.0038
GOTERM_MF_DIRECT	dynein intermediate chain binding		5	1.4	0.0042
GOTERM_MF_DIRECT	nuclear import signal receptor activity		4	1.1	0.0052
GOTERM_MF_DIRECT	aspartic endopeptidase activity, intramembrane cleaving		3	0.8	0.0084
GOTERM_MF_DIRECT	anaphase-promoting complex binding		3	0.8	0.011
GOTERM_MF_DIRECT	hydrolase activity		12	3.4	0.013
GOTERM_MF_DIRECT	NADH dehydrogenase activity		3	0.8	0.016
GOTERM_MF_DIRECT	ATPase activity		15	4.2	0.023
GOTERM_MF_DIRECT	binding, bridging		9	2.5	0.023
GOTERM_MF_DIRECT	unfolded protein binding		7	2	0.029
GOTERM_MF_DIRECT	cadherin binding		12	3.4	0.03
GOTERM_MF_DIRECT	hydroxymethylglutaryl-CoA synthase activity		2	0.6	0.036
GOTERM_MF_DIRECT	rRNA (guanosine-2'-O-)-methyltransferase activity		2	0.6	0.036
GOTERM_MF_DIRECT	lithium ion binding		2	0.6	0.036
GOTERM_MF_DIRECT	pyrimidine nucleotide transmembrane transporter activity		2	0.6	0.036
GOTERM_MF_DIRECT	rRNA binding		4	1.1	0.044
Functional_Annotations
Category	Term	Genes	Count	%	P-Value
UP_KW_MOLECULAR_FUNCTION	Ribonucleoprotein		26	7.4	1.9e-09
UP_KW_MOLECULAR_FUNCTION	Ribosomal protein		20	5.7	7.8e-09
UP_KW_MOLECULAR_FUNCTION	Chaperone		14	4	0.00078
UP_KW_MOLECULAR_FUNCTION	Isomerase		9	2.5	0.011
UP_KW_MOLECULAR_FUNCTION	rRNA-binding		4	1.1	0.018
UP_KW_MOLECULAR_FUNCTION	Methyltransferase		10	2.8	0.021
UP_KW_MOLECULAR_FUNCTION	RNA-binding		23	6.5	0.035
UP_KW_MOLECULAR_FUNCTION	Transferase		52	14.7	0.037
UP_KW_MOLECULAR_FUNCTION	Motor protein		7	2	0.049
UP_KW_BIOLOGICAL_PROCESS	Respiratory chain		9	2.5	1.9e-05
UP_KW_BIOLOGICAL_PROCESS	Electron transport		10	2.8	0.00013
UP_KW_BIOLOGICAL_PROCESS	Lipid biosynthesis		11	3.1	0.00081
UP_KW_BIOLOGICAL_PROCESS	Cholesterol biosynthesis		4	1.1	0.0062
UP_KW_BIOLOGICAL_PROCESS	mRNA splicing		13	3.7	0.0075
UP_KW_BIOLOGICAL_PROCESS	rRNA processing		7	2	0.0089
UP_KW_BIOLOGICAL_PROCESS	mRNA processing		15	4.2	0.0093
UP_KW_BIOLOGICAL_PROCESS	Lipid metabolism		23	6.5	0.011
UP_KW_BIOLOGICAL_PROCESS	Sterol biosynthesis		4	1.1	0.012
UP_KW_BIOLOGICAL_PROCESS	Ubiquinone biosynthesis		3	0.8	0.015
UP_KW_BIOLOGICAL_PROCESS	Protein biosynthesis		8	2.3	0.017
UP_KW_BIOLOGICAL_PROCESS	Protein transport		19	5.4	0.032
UP_KW_BIOLOGICAL_PROCESS	Steroid metabolism		6	1.7	0.038
UP_KW_BIOLOGICAL_PROCESS	Phospholipid biosynthesis		4	1.1	0.045
UP_KW_BIOLOGICAL_PROCESS	Steroid biosynthesis		4	1.1	0.045
UP_KW_BIOLOGICAL_PROCESS	Stress response		6	1.7	0.046
Pathways
Category	Term	Genes	Count	%	P-Value
KEGG_PATHWAY	Metabolic pathways		66	18.7	2.9e-09
KEGG_PATHWAY	Ribosome		16	4.5	2.3e-06
KEGG_PATHWAY	Oxidative phosphorylation		14	4	3.9e-06
KEGG_PATHWAY	Diabetic cardiomyopathy		17	4.8	4.6e-06
KEGG_PATHWAY	Non-alcoholic fatty liver disease		14	4	1.9e-05
KEGG_PATHWAY	Thermogenesis		16	4.5	9.3e-05
KEGG_PATHWAY	Prion disease		17	4.8	0.00016
KEGG_PATHWAY	Amyotrophic lateral sclerosis		20	5.7	0.00019
KEGG_PATHWAY	Chemical carcinogenesis - reactive oxygen species		15	4.2	0.00022
KEGG_PATHWAY	Biosynthesis of cofactors		12	3.4	0.00033
KEGG_PATHWAY	Parkinson disease		15	4.2	0.0013
KEGG_PATHWAY	Huntington disease		16	4.5	0.0017
KEGG_PATHWAY	Alzheimer disease		18	5.1	0.0026
KEGG_PATHWAY	Retrograde endocannabinoid signaling		10	2.8	0.0036
KEGG_PATHWAY	Pathways of neurodegeneration - multiple diseases		20	5.7	0.0046
KEGG_PATHWAY	Porphyrin metabolism		5	1.4	0.012
KEGG_PATHWAY	Human immunodeficiency virus 1 infection		11	3.1	0.013
KEGG_PATHWAY	Salmonella infection		12	3.4	0.015
KEGG_PATHWAY	Cell cycle		9	2.5	0.017
KEGG_PATHWAY	Butanoate metabolism		4	1.1	0.018
KEGG_PATHWAY	Biosynthesis of nucleotide sugars		4	1.1	0.041
KEGG_PATHWAY	Human T-cell leukemia virus 1 infection		10	2.8	0.042
KEGG_PATHWAY	Cellular senescence		8	2.3	0.044
REACTOME_PATHWAY	Mitochondrial translation		21	5.9	7.6e-15
REACTOME_PATHWAY	Mitochondrial translation elongation		20	5.7	2.7e-14
REACTOME_PATHWAY	Mitochondrial translation initiation		20	5.7	2.7e-14
REACTOME_PATHWAY	Mitochondrial translation termination		19	5.4	3.6e-13
REACTOME_PATHWAY	Respiratory electron transport		17	4.8	7.1e-10
REACTOME_PATHWAY	Translation		27	7.6	1.1e-09
REACTOME_PATHWAY	Respiratory electron transport, ATP synthesis by chemiosmotic coupling, and heat production by uncoupling proteins.		17	4.8	1.6e-08
REACTOME_PATHWAY	The citric acid (TCA) cycle and respiratory electron transport		19	5.4	6.5e-08
REACTOME_PATHWAY	Complex I biogenesis		11	3.1	3.7e-07
REACTOME_PATHWAY	Metabolism		78	22.1	1.8e-06
REACTOME_PATHWAY	Metabolism of proteins		71	20.1	7.4e-05
REACTOME_PATHWAY	Transcriptional Regulation by TP53		19	5.4	0.001
REACTOME_PATHWAY	rRNA processing in the mitochondrion		4	1.1	0.0011
REACTOME_PATHWAY	Metabolism of RNA		30	8.5	0.0012
REACTOME_PATHWAY	Regulation of APC/C activators between G1/S and early anaphase		8	2.3	0.0018
REACTOME_PATHWAY	APC/C-mediated degradation of cell cycle proteins		8	2.3	0.0029
REACTOME_PATHWAY	Regulation of mitotic cell cycle		8	2.3	0.0029
REACTOME_PATHWAY	RHO GTPase Effectors		16	4.5	0.0055
REACTOME_PATHWAY	mRNA Splicing - Major Pathway		12	3.4	0.0059
REACTOME_PATHWAY	Phosphorylation of Emi1		3	0.8	0.0068
REACTOME_PATHWAY	mRNA Splicing		12	3.4	0.0078
REACTOME_PATHWAY	RHO GTPases Activate Formins		9	2.5	0.012
REACTOME_PATHWAY	TP53 Regulates Metabolic Genes		7	2	0.012
REACTOME_PATHWAY	tRNA modification in the mitochondrion		3	0.8	0.016
REACTOME_PATHWAY	Transcriptional regulation by RUNX2		8	2.3	0.017
REACTOME_PATHWAY	Interferon gamma signaling		7	2	0.019
REACTOME_PATHWAY	Processing of Capped Intron-Containing Pre-mRNA		13	3.7	0.023
REACTOME_PATHWAY	Endosomal/Vacuolar pathway		3	0.8	0.023
REACTOME_PATHWAY	Activation of APC/C and APC/C:Cdc20 mediated degradation of mitotic proteins		6	1.7	0.025
REACTOME_PATHWAY	Cellular responses to stress		27	7.6	0.03
REACTOME_PATHWAY	Phase II - Conjugation of compounds		7	2	0.033
REACTOME_PATHWAY	Cellular responses to stimuli		27	7.6	0.036
REACTOME_PATHWAY	Mitotic Spindle Checkpoint		7	2	0.036
REACTOME_PATHWAY	Golgi Cisternae Pericentriolar Stack Reorganization		3	0.8	0.037
REACTOME_PATHWAY	Signaling by NOTCH1 PEST Domain Mutants in Cancer		5	1.4	0.038
REACTOME_PATHWAY	Signaling by NOTCH1 in Cancer		5	1.4	0.038
REACTOME_PATHWAY	Signaling by NOTCH1 HD+PEST Domain Mutants in Cancer		5	1.4	0.038
REACTOME_PATHWAY	Constitutive Signaling by NOTCH1 PEST Domain Mutants		5	1.4	0.038
REACTOME_PATHWAY	Constitutive Signaling by NOTCH1 HD+PEST Domain Mutants		5	1.4	0.038
REACTOME_PATHWAY	Parasite infection		5	1.4	0.04
REACTOME_PATHWAY	FCGR3A-mediated phagocytosis		5	1.4	0.04
REACTOME_PATHWAY	Leishmania phagocytosis		5	1.4	0.04
REACTOME_PATHWAY	Fcgamma receptor (FCGR) dependent phagocytosis		6	1.7	0.04
REACTOME_PATHWAY	Regulation of actin dynamics for phagocytic cup formation		5	1.4	0.044
REACTOME_PATHWAY	Sphingolipid de novo biosynthesis		4	1.1	0.047
REACTOME_PATHWAY	Cellular response to chemical stress		10	2.8	0.047
WIKIPATHWAYS	Mitochondrial complex I assembly model OXPHOS system		11	3.1	7.8e-08
WIKIPATHWAYS	Electron transport chain OXPHOS system in mitochondria		13	3.7	6.3e-07
WIKIPATHWAYS	Nonalcoholic fatty liver disease		14	4	6.7e-06
WIKIPATHWAYS	Mitochondrial complex IV assembly		6	1.7	0.00042
WIKIPATHWAYS	Oxidative phosphorylation		7	2	0.00092
WIKIPATHWAYS	Androgen receptor network in prostate cancer		9	2.5	0.0011
WIKIPATHWAYS	TROP2 regulatory signaling		6	1.7	0.0015
WIKIPATHWAYS	Cell cycle		8	2.3	0.0078
WIKIPATHWAYS	Ketogenesis and ketolysis		3	0.8	0.0093
WIKIPATHWAYS	Integrated cancer pathway		5	1.4	0.01
WIKIPATHWAYS	Intraflagellar transport proteins binding to dynein		4	1.1	0.014
WIKIPATHWAYS	Glioblastoma signaling pathways		6	1.7	0.02
WIKIPATHWAYS	Metabolic pathways of fibroblasts		4	1.1	0.022
WIKIPATHWAYS	Thyroid stimulating hormone TSH signaling pathway		5	1.4	0.024
WIKIPATHWAYS	Riboflavin and CoQ disorders		3	0.8	0.028
WIKIPATHWAYS	TAR syndrome		5	1.4	0.032
WIKIPATHWAYS	Cholesterol synthesis disorders		3	0.8	0.045
WIKIPATHWAYS	Metabolic reprogramming in pancreatic cancer		4	1.1	0.045
WIKIPATHWAYS	Cholesterol biosynthesis pathway in hepatocytes		4	1.1	0.048
