# Supplementary material for: Proteostasis perturbation of N-Myc leveraging HSP70 mediated protein turnover improves treatment of neuroendocrine prostate cancer
Source: Nat Commun. 2024 Aug 5;15:6626. doi: 10.1038/s41467-024-50459-x (PMC11300456; doi:10.1038/s41467-024-50459-x)
Supplement: Supplementary file 5 — Supplementary Data 2 [file 41467_2024_50459_MOESM5_ESM.xlsx]

## Sheet: Supplementary Data 2
Supplementary Data 2 Annotation Summary Results from JG231 treated C4-2B N-Myc cells (Down regulated proteins from nuclear lysates)
Gene_Ontology
Category	Term	Genes	Count	%	P-Value
GOTERM_BP_DIRECT	rRNA processing		75	7.8	2.6e-63
GOTERM_BP_DIRECT	cytoplasmic translation		63	6.6	4.3e-61
GOTERM_BP_DIRECT	mRNA splicing, via spliceosome		86	8.9	1.9e-59
GOTERM_BP_DIRECT	translation		76	7.9	6e-45
GOTERM_BP_DIRECT	ribosomal small subunit biogenesis		44	4.6	1.5e-37
GOTERM_BP_DIRECT	RNA splicing		63	6.6	1.2e-32
GOTERM_BP_DIRECT	mRNA processing		61	6.3	2.8e-28
GOTERM_BP_DIRECT	ribosome biogenesis		20	2.1	5.1e-15
GOTERM_BP_DIRECT	regulation of RNA splicing		24	2.5	3e-13
GOTERM_BP_DIRECT	ribosomal large subunit biogenesis		17	1.8	9.8e-13
GOTERM_BP_DIRECT	regulation of alternative mRNA splicing, via spliceosome		21	2.2	1.3e-12
GOTERM_BP_DIRECT	maturation of SSU-rRNA from tricistronic rRNA transcript (SSU-rRNA, 5.8S rRNA, LSU-rRNA)		15	1.6	1.5e-12
GOTERM_BP_DIRECT	chromatin organization		40	4.2	2.3e-12
GOTERM_BP_DIRECT	RNA catabolic process		16	1.7	9.6e-12
GOTERM_BP_DIRECT	alternative mRNA splicing, via spliceosome		14	1.5	3.3e-11
GOTERM_BP_DIRECT	U2-type prespliceosome assembly		13	1.4	3.5e-10
GOTERM_BP_DIRECT	RNA splicing, via transesterification reactions		13	1.4	3.5e-10
GOTERM_BP_DIRECT	ribosomal large subunit assembly		12	1.2	5.8e-10
GOTERM_BP_DIRECT	mRNA 3'-end processing		13	1.4	6.2e-10
GOTERM_BP_DIRECT	maturation of LSU-rRNA		10	1	6.9e-10
GOTERM_BP_DIRECT	polyadenylation-dependent snoRNA 3'-end processing		8	0.8	4e-09
GOTERM_BP_DIRECT	U4 snRNA 3'-end processing		8	0.8	4e-09
GOTERM_BP_DIRECT	ribosomal small subunit assembly		10	1	4.5e-09
GOTERM_BP_DIRECT	maturation of LSU-rRNA from tricistronic rRNA transcript (SSU-rRNA, 5.8S rRNA, LSU-rRNA)		10	1	4.5e-09
GOTERM_BP_DIRECT	regulation of transcription, DNA-templated		87	9.1	1.4e-08
GOTERM_BP_DIRECT	maturation of 5.8S rRNA		9	0.9	2.6e-08
GOTERM_BP_DIRECT	negative regulation of transcription, DNA-templated		59	6.1	4.1e-08
GOTERM_BP_DIRECT	nuclear-transcribed mRNA catabolic process, exonucleolytic, 3'-5'		8	0.8	5.5e-08
GOTERM_BP_DIRECT	nuclear polyadenylation-dependent rRNA catabolic process		7	0.7	7.5e-08
GOTERM_BP_DIRECT	nuclear polyadenylation-dependent tRNA catabolic process		7	0.7	7.5e-08
GOTERM_BP_DIRECT	histone H2A K63-linked deubiquitination		7	0.7	7.5e-08
GOTERM_BP_DIRECT	positive regulation of translation		18	1.9	3.3e-07
GOTERM_BP_DIRECT	negative regulation of mRNA splicing, via spliceosome		10	1	5.2e-07
GOTERM_BP_DIRECT	negative regulation of transcription from RNA polymerase II promoter		84	8.7	6.4e-07
GOTERM_BP_DIRECT	exonucleolytic nuclear-transcribed mRNA catabolic process involved in deadenylation-dependent decay		8	0.8	7e-07
GOTERM_BP_DIRECT	nuclear mRNA surveillance		7	0.7	8.2e-07
GOTERM_BP_DIRECT	mitotic G2/M transition checkpoint		9	0.9	1.2e-06
GOTERM_BP_DIRECT	chromatin remodeling		38	4	1.6e-06
GOTERM_BP_DIRECT	DNA replication initiation		10	1	2.5e-06
GOTERM_BP_DIRECT	maturation of SSU-rRNA		9	0.9	2.9e-06
GOTERM_BP_DIRECT	DNA unwinding involved in DNA replication		9	0.9	2.9e-06
GOTERM_BP_DIRECT	intermediate filament organization		15	1.6	3.5e-06
GOTERM_BP_DIRECT	CRD-mediated mRNA stabilization		7	0.7	4.2e-06
GOTERM_BP_DIRECT	negative regulation of telomere maintenance via telomerase		9	0.9	4.3e-06
GOTERM_BP_DIRECT	cellular response to DNA damage stimulus		34	3.5	4.8e-06
GOTERM_BP_DIRECT	transcription elongation from RNA polymerase II promoter		11	1.1	9.8e-06
GOTERM_BP_DIRECT	RNA metabolic process		8	0.8	1e-05
GOTERM_BP_DIRECT	regulation of mRNA processing		8	0.8	1e-05
GOTERM_BP_DIRECT	dosage compensation by inactivation of X chromosome		6	0.6	1.2e-05
GOTERM_BP_DIRECT	negative regulation of translation		17	1.8	1.2e-05
GOTERM_BP_DIRECT	double-strand break repair		15	1.6	1.3e-05
GOTERM_BP_DIRECT	regulation of translation		17	1.8	1.4e-05
GOTERM_BP_DIRECT	exonucleolytic trimming to generate mature 3'-end of 5.8S rRNA from tricistronic rRNA transcript (SSU-rRNA, 5.8S rRNA, LSU-rRNA)		6	0.6	2.5e-05
GOTERM_BP_DIRECT	stress granule assembly		9	0.9	3.3e-05
GOTERM_BP_DIRECT	positive regulation of transcription from RNA polymerase II promoter		90	9.4	3.9e-05
GOTERM_BP_DIRECT	positive regulation of viral genome replication		9	0.9	4.3e-05
GOTERM_BP_DIRECT	DNA repair		32	3.3	4.6e-05
GOTERM_BP_DIRECT	telomere maintenance via telomerase		8	0.8	4.8e-05
GOTERM_BP_DIRECT	protein localization to nucleolus		6	0.6	4.9e-05
GOTERM_BP_DIRECT	mitotic G2 DNA damage checkpoint		10	1	5.4e-05
GOTERM_BP_DIRECT	mRNA polyadenylation		9	0.9	5.7e-05
GOTERM_BP_DIRECT	positive regulation of mRNA 3'-end processing		5	0.5	6.9e-05
GOTERM_BP_DIRECT	positive regulation of mRNA splicing, via spliceosome		9	0.9	7.3e-05
GOTERM_BP_DIRECT	regulation of DNA repair		12	1.2	8.8e-05
GOTERM_BP_DIRECT	positive regulation of transcription, DNA-templated		58	6	9.8e-05
GOTERM_BP_DIRECT	response to ionizing radiation		10	1	0.0001
GOTERM_BP_DIRECT	nuclear-transcribed mRNA catabolic process		7	0.7	0.00013
GOTERM_BP_DIRECT	regulation of mRNA splicing, via spliceosome		7	0.7	0.00013
GOTERM_BP_DIRECT	double-strand break repair via break-induced replication		6	0.6	0.00014
GOTERM_BP_DIRECT	positive regulation of transcription from RNA polymerase I promoter		8	0.8	0.00016
GOTERM_BP_DIRECT	positive regulation of transcription from RNA polymerase III promoter		7	0.7	0.00018
GOTERM_BP_DIRECT	mRNA stabilization		9	0.9	0.00023
GOTERM_BP_DIRECT	spliceosomal complex assembly		8	0.8	0.00026
GOTERM_BP_DIRECT	positive regulation of stem cell population maintenance		10	1	0.00026
GOTERM_BP_DIRECT	transcription, DNA-templated		15	1.6	0.00029
GOTERM_BP_DIRECT	endonucleolytic cleavage in 5'-ETS of tricistronic rRNA transcript (SSU-rRNA, 5.8S rRNA, LSU-rRNA)		5	0.5	0.0003
GOTERM_BP_DIRECT	positive regulation of DNA repair		10	1	0.00031
GOTERM_BP_DIRECT	cell cycle		33	3.4	0.00032
GOTERM_BP_DIRECT	negative regulation of stem cell population maintenance		7	0.7	0.00033
GOTERM_BP_DIRECT	cell division		35	3.6	0.00039
GOTERM_BP_DIRECT	DNA deamination		4	0.4	0.00041
GOTERM_BP_DIRECT	CUT catabolic process		4	0.4	0.00041
GOTERM_BP_DIRECT	positive regulation of cytoplasmic translation		6	0.6	0.00048
GOTERM_BP_DIRECT	positive regulation of transcription elongation from RNA polymerase II promoter		10	1	0.0005
GOTERM_BP_DIRECT	negative regulation of nuclear-transcribed mRNA catabolic process, deadenylation-dependent decay		5	0.5	0.00052
GOTERM_BP_DIRECT	regulation of cell cycle		25	2.6	0.00057
GOTERM_BP_DIRECT	DNA duplex unwinding		11	1.1	0.00062
GOTERM_BP_DIRECT	regulation of signal transduction by p53 class mediator		9	0.9	0.00081
GOTERM_BP_DIRECT	histone mRNA catabolic process		5	0.5	0.00083
GOTERM_BP_DIRECT	small RNA loading onto RISC		5	0.5	0.00083
GOTERM_BP_DIRECT	positive regulation of signal transduction by p53 class mediator		5	0.5	0.00083
GOTERM_BP_DIRECT	diadenosine hexaphosphate catabolic process		4	0.4	0.00099
GOTERM_BP_DIRECT	endonucleolytic cleavage to generate mature 5'-end of SSU-rRNA from (SSU-rRNA, 5.8S rRNA, LSU-rRNA)		4	0.4	0.00099
GOTERM_BP_DIRECT	diphosphoinositol polyphosphate metabolic process		4	0.4	0.00099
GOTERM_BP_DIRECT	diadenosine pentaphosphate catabolic process		4	0.4	0.00099
GOTERM_BP_DIRECT	adenosine 5'-(hexahydrogen pentaphosphate) catabolic process		4	0.4	0.00099
GOTERM_BP_DIRECT	double-strand break repair via homologous recombination		14	1.5	0.0011
GOTERM_BP_DIRECT	transcription from RNA polymerase II promoter		24	2.5	0.0012
GOTERM_BP_DIRECT	transcription from mitochondrial promoter		5	0.5	0.0013
GOTERM_BP_DIRECT	negative regulation of gene expression, epigenetic		8	0.8	0.0013
GOTERM_BP_DIRECT	DNA methylation		7	0.7	0.0017
GOTERM_BP_DIRECT	positive regulation of histone H3-K4 methylation		5	0.5	0.0018
GOTERM_BP_DIRECT	defense response to virus		23	2.4	0.0019
GOTERM_BP_DIRECT	mitochondrial large ribosomal subunit assembly		4	0.4	0.0019
GOTERM_BP_DIRECT	endodermal cell fate commitment		4	0.4	0.0019
GOTERM_BP_DIRECT	cellular response to ionizing radiation		8	0.8	0.0025
GOTERM_BP_DIRECT	regulation of transcription from RNA polymerase II promoter		101	10.5	0.0025
GOTERM_BP_DIRECT	primary miRNA processing		5	0.5	0.0025
GOTERM_BP_DIRECT	regulation of DNA-dependent DNA replication initiation		5	0.5	0.0025
GOTERM_BP_DIRECT	mRNA splice site selection		6	0.6	0.0025
GOTERM_BP_DIRECT	regulation of mRNA stability		8	0.8	0.0029
GOTERM_BP_DIRECT	RNA methylation		6	0.6	0.0032
GOTERM_BP_DIRECT	DNA damage response, signal transduction by p53 class mediator resulting in transcription of p21 class mediator		5	0.5	0.0034
GOTERM_BP_DIRECT	regulation of telomere maintenance		6	0.6	0.0039
GOTERM_BP_DIRECT	production of miRNAs involved in gene silencing by miRNA		5	0.5	0.0045
GOTERM_BP_DIRECT	regulation of DNA damage checkpoint		5	0.5	0.0045
GOTERM_BP_DIRECT	DNA replication		14	1.5	0.0048
GOTERM_BP_DIRECT	positive regulation of type I interferon production		7	0.7	0.0055
GOTERM_BP_DIRECT	mRNA cis splicing, via spliceosome		5	0.5	0.0058
GOTERM_BP_DIRECT	mRNA transport		11	1.1	0.0062
GOTERM_BP_DIRECT	U1 snRNA 3'-end processing		3	0.3	0.0065
GOTERM_BP_DIRECT	snRNA catabolic process		3	0.3	0.0065
GOTERM_BP_DIRECT	rRNA pseudouridine synthesis		3	0.3	0.0065
GOTERM_BP_DIRECT	U5 snRNA 3'-end processing		3	0.3	0.0065
GOTERM_BP_DIRECT	snRNA pseudouridine synthesis		3	0.3	0.0065
GOTERM_BP_DIRECT	RNA processing		41	4.3	0.0067
GOTERM_BP_DIRECT	spliceosomal tri-snRNP complex assembly		6	0.6	0.0068
GOTERM_BP_DIRECT	snRNA transcription from RNA polymerase III promoter		4	0.4	0.0072
GOTERM_BP_DIRECT	positive regulation of telomere maintenance		5	0.5	0.0073
GOTERM_BP_DIRECT	stem cell population maintenance		7	0.7	0.0084
GOTERM_BP_DIRECT	keratinization		10	1	0.0088
GOTERM_BP_DIRECT	negative regulation of myeloid cell differentiation		5	0.5	0.009
GOTERM_BP_DIRECT	positive regulation of rRNA processing		4	0.4	0.0099
GOTERM_BP_DIRECT	negative regulation of telomerase activity		4	0.4	0.0099
GOTERM_BP_DIRECT	nuclear-transcribed mRNA catabolic process, nonsense-mediated decay		7	0.7	0.011
GOTERM_BP_DIRECT	nuclear polyadenylation-dependent mRNA catabolic process		3	0.3	0.013
GOTERM_BP_DIRECT	macromolecule catabolic process		3	0.3	0.013
GOTERM_BP_DIRECT	regulation of telomerase RNA localization to Cajal body		3	0.3	0.013
GOTERM_BP_DIRECT	negative regulation of telomere maintenance via telomere lengthening		4	0.4	0.013
GOTERM_BP_DIRECT	positive regulation of methylation-dependent chromatin silencing		4	0.4	0.013
GOTERM_BP_DIRECT	positive regulation of histone acetylation		4	0.4	0.013
GOTERM_BP_DIRECT	snRNA transcription from RNA polymerase II promoter		4	0.4	0.013
GOTERM_BP_DIRECT	blastocyst formation		5	0.5	0.013
GOTERM_BP_DIRECT	translational initiation		8	0.8	0.015
GOTERM_BP_DIRECT	3'-UTR-mediated mRNA stabilization		5	0.5	0.016
GOTERM_BP_DIRECT	rRNA catabolic process		4	0.4	0.017
GOTERM_BP_DIRECT	osteoblast differentiation		13	1.4	0.017
GOTERM_BP_DIRECT	positive regulation of telomerase activity		6	0.6	0.019
GOTERM_BP_DIRECT	positive regulation of RNA export from nucleus		3	0.3	0.02
GOTERM_BP_DIRECT	maturation of 5.8S rRNA from tricistronic rRNA transcript (SSU-rRNA, 5.8S rRNA, LSU-rRNA)		3	0.3	0.02
GOTERM_BP_DIRECT	DNA replication checkpoint		4	0.4	0.021
GOTERM_BP_DIRECT	killing of cells of other organism		8	0.8	0.023
GOTERM_BP_DIRECT	telomere maintenance		8	0.8	0.023
GOTERM_BP_DIRECT	regulation of cyclin-dependent protein serine/threonine kinase activity		7	0.7	0.025
GOTERM_BP_DIRECT	maintenance of protein location in nucleus		4	0.4	0.026
GOTERM_BP_DIRECT	positive regulation of chromosome segregation		4	0.4	0.026
GOTERM_BP_DIRECT	posttranscriptional gene silencing by RNA		4	0.4	0.026
GOTERM_BP_DIRECT	pre-miRNA processing		4	0.4	0.026
GOTERM_BP_DIRECT	activation of innate immune response		6	0.6	0.026
GOTERM_BP_DIRECT	regulation of apoptotic process		19	2	0.029
GOTERM_BP_DIRECT	negative regulation of RNA splicing		3	0.3	0.03
GOTERM_BP_DIRECT	bundle of His cell-Purkinje myocyte adhesion involved in cell communication		3	0.3	0.03
GOTERM_BP_DIRECT	intermediate filament bundle assembly		3	0.3	0.03
GOTERM_BP_DIRECT	posttranscriptional regulation of gene expression		5	0.5	0.033
GOTERM_BP_DIRECT	protein destabilization		7	0.7	0.033
GOTERM_BP_DIRECT	peptide cross-linking		5	0.5	0.037
GOTERM_BP_DIRECT	rRNA methylation		4	0.4	0.037
GOTERM_BP_DIRECT	chromosome segregation		10	1	0.038
GOTERM_BP_DIRECT	regulation of cytokine production		8	0.8	0.039
GOTERM_BP_DIRECT	mitochondrial depolarization		3	0.3	0.04
GOTERM_BP_DIRECT	Toll signaling pathway		3	0.3	0.04
GOTERM_BP_DIRECT	establishment of protein localization to telomere		3	0.3	0.04
GOTERM_BP_DIRECT	G-quadruplex DNA unwinding		3	0.3	0.04
GOTERM_BP_DIRECT	mRNA methylation		4	0.4	0.044
GOTERM_BP_DIRECT	seminiferous tubule development		4	0.4	0.044
GOTERM_BP_DIRECT	genetic imprinting		4	0.4	0.044
GOTERM_CC_DIRECT	nucleoplasm		534	55.6	5.3e-149
GOTERM_CC_DIRECT	nucleus		572	59.5	3.3e-92
GOTERM_CC_DIRECT	nucleolus		248	25.8	1.1e-82
GOTERM_CC_DIRECT	cytosolic ribosome		60	6.2	1.4e-55
GOTERM_CC_DIRECT	ribonucleoprotein complex		95	9.9	4.4e-55
GOTERM_CC_DIRECT	cytosolic small ribosomal subunit		37	3.9	9.8e-40
GOTERM_CC_DIRECT	nuclear speck		96	10	7.9e-39
GOTERM_CC_DIRECT	small-subunit processome		44	4.6	4.6e-38
GOTERM_CC_DIRECT	ribosome		59	6.1	2.3e-34
GOTERM_CC_DIRECT	cytosolic large ribosomal subunit		37	3.9	4.6e-33
GOTERM_CC_DIRECT	spliceosomal complex		50	5.2	5.2e-31
GOTERM_CC_DIRECT	catalytic step 2 spliceosome		41	4.3	2.6e-29
GOTERM_CC_DIRECT	U2-type precatalytic spliceosome		28	2.9	2.1e-23
GOTERM_CC_DIRECT	small ribosomal subunit		22	2.3	5.7e-23
GOTERM_CC_DIRECT	chromosome		55	5.7	2.4e-21
GOTERM_CC_DIRECT	polysomal ribosome		21	2.2	7.6e-20
GOTERM_CC_DIRECT	nuclear exosome (RNase complex)		14	1.5	1.9e-15
GOTERM_CC_DIRECT	cytosol		360	37.5	2.4e-14
GOTERM_CC_DIRECT	exosome (RNase complex)		13	1.4	4.2e-13
GOTERM_CC_DIRECT	PRC1 complex		13	1.4	1.2e-12
GOTERM_CC_DIRECT	nuclear body		50	5.2	2.1e-12
GOTERM_CC_DIRECT	U2-type spliceosomal complex		15	1.6	7e-12
GOTERM_CC_DIRECT	cytoplasmic stress granule		25	2.6	8.5e-12
GOTERM_CC_DIRECT	nucleolar exosome (RNase complex)		10	1	8.5e-12
GOTERM_CC_DIRECT	fibrillar center		31	3.2	1.1e-11
GOTERM_CC_DIRECT	cytoplasmic exosome (RNase complex)		11	1.1	3.4e-11
GOTERM_CC_DIRECT	PcG protein complex		14	1.5	4.2e-11
GOTERM_CC_DIRECT	U2-type catalytic step 2 spliceosome		14	1.5	2.2e-10
GOTERM_CC_DIRECT	U4/U6 x U5 tri-snRNP complex		16	1.7	7.4e-10
GOTERM_CC_DIRECT	preribosome, large subunit precursor		11	1.1	1.3e-09
GOTERM_CC_DIRECT	U2 snRNP		13	1.4	1.3e-09
GOTERM_CC_DIRECT	U12-type spliceosomal complex		13	1.4	2.1e-09
GOTERM_CC_DIRECT	chromosome, telomeric region		29	3	6.2e-09
GOTERM_CC_DIRECT	90S preribosome		9	0.9	2e-08
GOTERM_CC_DIRECT	precatalytic spliceosome		10	1	9.4e-08
GOTERM_CC_DIRECT	Cajal body		18	1.9	1.9e-07
GOTERM_CC_DIRECT	focal adhesion		46	4.8	2.2e-07
GOTERM_CC_DIRECT	BRCA1-A complex		7	0.7	2.4e-07
GOTERM_CC_DIRECT	cytoplasmic ribonucleoprotein granule		17	1.8	1e-06
GOTERM_CC_DIRECT	MLL1 complex		11	1.1	1e-06
GOTERM_CC_DIRECT	preribosome, small subunit precursor		8	0.8	1.1e-06
GOTERM_CC_DIRECT	euchromatin		14	1.5	3.9e-06
GOTERM_CC_DIRECT	IgG immunoglobulin complex		7	0.7	1.2e-05
GOTERM_CC_DIRECT	cytoplasm		317	33	1.9e-05
GOTERM_CC_DIRECT	MIS complex		6	0.6	2.2e-05
GOTERM_CC_DIRECT	Sin3 complex		8	0.8	2.8e-05
GOTERM_CC_DIRECT	telomerase holoenzyme complex		8	0.8	4e-05
GOTERM_CC_DIRECT	sex chromatin		5	0.5	6.2e-05
GOTERM_CC_DIRECT	nuclear ubiquitin ligase complex		5	0.5	6.2e-05
GOTERM_CC_DIRECT	large ribosomal subunit		7	0.7	7.5e-05
GOTERM_CC_DIRECT	IgA immunoglobulin complex		5	0.5	0.00014
GOTERM_CC_DIRECT	box H/ACA scaRNP complex		4	0.4	0.00037
GOTERM_CC_DIRECT	box H/ACA snoRNP complex		4	0.4	0.00037
GOTERM_CC_DIRECT	small nucleolar ribonucleoprotein complex		5	0.5	0.00047
GOTERM_CC_DIRECT	mRNA cleavage and polyadenylation specificity factor complex		7	0.7	0.00061
GOTERM_CC_DIRECT	rough endoplasmic reticulum		8	0.8	0.00064
GOTERM_CC_DIRECT	P-body		14	1.5	0.00066
GOTERM_CC_DIRECT	DNA-directed RNA polymerase complex		7	0.7	0.00078
GOTERM_CC_DIRECT	cytoplasmic side of rough endoplasmic reticulum membrane		4	0.4	0.0009
GOTERM_CC_DIRECT	box H/ACA telomerase RNP complex		4	0.4	0.0009
GOTERM_CC_DIRECT	TRAMP complex		4	0.4	0.0009
GOTERM_CC_DIRECT	MCM complex		5	0.5	0.0011
GOTERM_CC_DIRECT	NSL complex		5	0.5	0.0011
GOTERM_CC_DIRECT	CMG complex		5	0.5	0.0011
GOTERM_CC_DIRECT	histone acetyltransferase complex		7	0.7	0.0012
GOTERM_CC_DIRECT	heterochromatin		9	0.9	0.0014
GOTERM_CC_DIRECT	IgM immunoglobulin complex		4	0.4	0.0017
GOTERM_CC_DIRECT	IgE immunoglobulin complex		4	0.4	0.0017
GOTERM_CC_DIRECT	IgD immunoglobulin complex		4	0.4	0.0017
GOTERM_CC_DIRECT	CRD-mediated mRNA stability complex		4	0.4	0.0017
GOTERM_CC_DIRECT	synapse		39	4.1	0.0021
GOTERM_CC_DIRECT	Sin3-type complex		5	0.5	0.0023
GOTERM_CC_DIRECT	intermediate filament cytoskeleton		9	0.9	0.0024
GOTERM_CC_DIRECT	nuclear matrix		15	1.6	0.0025
GOTERM_CC_DIRECT	transcription elongation factor complex		6	0.6	0.0028
GOTERM_CC_DIRECT	organelle		4	0.4	0.003
GOTERM_CC_DIRECT	Cdc73/Paf1 complex		4	0.4	0.003
GOTERM_CC_DIRECT	site of double-strand break		12	1.2	0.0036
GOTERM_CC_DIRECT	ribonucleoprotein granule		5	0.5	0.004
GOTERM_CC_DIRECT	Prp19 complex		5	0.5	0.004
GOTERM_CC_DIRECT	DNA-directed RNA polymerase II, core complex		5	0.5	0.004
GOTERM_CC_DIRECT	RISC-loading complex		4	0.4	0.0046
GOTERM_CC_DIRECT	U5 snRNP		6	0.6	0.005
GOTERM_CC_DIRECT	ubiquitin ligase complex		13	1.4	0.0058
GOTERM_CC_DIRECT	supraspliceosomal complex		3	0.3	0.0061
GOTERM_CC_DIRECT	U2-type post-mRNA release spliceosomal complex		3	0.3	0.0061
GOTERM_CC_DIRECT	keratin filament		12	1.2	0.0067
GOTERM_CC_DIRECT	mitochondrial nucleoid		8	0.8	0.0068
GOTERM_CC_DIRECT	intracellular		7	0.7	0.0073
GOTERM_CC_DIRECT	polysome		7	0.7	0.0083
GOTERM_CC_DIRECT	ribosomal subunit		3	0.3	0.012
GOTERM_CC_DIRECT	histone locus body		3	0.3	0.012
GOTERM_CC_DIRECT	intermediate filament		14	1.5	0.013
GOTERM_CC_DIRECT	macromolecular complex		46	4.8	0.013
GOTERM_CC_DIRECT	NuA4 histone acetyltransferase complex		6	0.6	0.015
GOTERM_CC_DIRECT	postsynaptic density		20	2.1	0.015
GOTERM_CC_DIRECT	intracellular non-membrane-bounded organelle		5	0.5	0.017
GOTERM_CC_DIRECT	calcium- and calmodulin-dependent protein kinase complex		3	0.3	0.019
GOTERM_CC_DIRECT	DNA replication factor A complex		4	0.4	0.02
GOTERM_CC_DIRECT	U2-type catalytic step 1 spliceosome		4	0.4	0.02
GOTERM_CC_DIRECT	DNA repair complex		4	0.4	0.02
GOTERM_CC_DIRECT	cornified envelope		8	0.8	0.02
GOTERM_CC_DIRECT	mitochondrial matrix		29	3	0.025
GOTERM_CC_DIRECT	MSL complex		3	0.3	0.028
GOTERM_CC_DIRECT	BRISC complex		3	0.3	0.028
GOTERM_CC_DIRECT	chromatin		65	6.8	0.029
GOTERM_CC_DIRECT	dendrite cytoplasm		5	0.5	0.03
GOTERM_CC_DIRECT	ESC/E(Z) complex		4	0.4	0.035
GOTERM_CC_DIRECT	nuclear chromosome		5	0.5	0.038
GOTERM_CC_DIRECT	shelterin complex		3	0.3	0.038
GOTERM_MF_DIRECT	RNA binding		407	42.4	7.9e-212
GOTERM_MF_DIRECT	structural constituent of ribosome		71	7.4	8.4e-43
GOTERM_MF_DIRECT	protein binding		777	80.9	1e-27
GOTERM_MF_DIRECT	mRNA binding		60	6.2	9e-25
GOTERM_MF_DIRECT	nucleic acid binding		61	6.3	4.8e-20
GOTERM_MF_DIRECT	DNA binding		140	14.6	3.8e-17
GOTERM_MF_DIRECT	RNA helicase activity		25	2.6	8.9e-14
GOTERM_MF_DIRECT	chromatin binding		63	6.6	9.4e-12
GOTERM_MF_DIRECT	3'-5'-exoribonuclease activity		14	1.5	3.4e-10
GOTERM_MF_DIRECT	methylated histone binding		20	2.1	2.9e-09
GOTERM_MF_DIRECT	double-stranded RNA binding		19	2	1.2e-08
GOTERM_MF_DIRECT	mRNA 5'-UTR binding		12	1.2	2.7e-08
GOTERM_MF_DIRECT	rRNA binding		14	1.5	1.3e-07
GOTERM_MF_DIRECT	single-stranded DNA binding		21	2.2	3.2e-07
GOTERM_MF_DIRECT	ATPase activity		47	4.9	8.1e-07
GOTERM_MF_DIRECT	helicase activity		19	2	1.2e-06
GOTERM_MF_DIRECT	RNA polymerase II core binding		11	1.1	1.5e-06
GOTERM_MF_DIRECT	single-stranded RNA binding		13	1.4	1.7e-06
GOTERM_MF_DIRECT	telomerase RNA binding		9	0.9	6.2e-06
GOTERM_MF_DIRECT	miRNA binding		11	1.1	9e-06
GOTERM_MF_DIRECT	snoRNA binding		8	0.8	6.5e-05
GOTERM_MF_DIRECT	transcription corepressor activity		25	2.6	7e-05
GOTERM_MF_DIRECT	poly(A) binding		9	0.9	8e-05
GOTERM_MF_DIRECT	translation regulator activity		8	0.8	8.9e-05
GOTERM_MF_DIRECT	snRNA binding		6	0.6	0.00011
GOTERM_MF_DIRECT	mRNA 3'-UTR AU-rich region binding		8	0.8	0.00035
GOTERM_MF_DIRECT	hydrolase activity		29	3	0.00036
GOTERM_MF_DIRECT	structural constituent of epidermis		9	0.9	0.00039
GOTERM_MF_DIRECT	box H/ACA snoRNA binding		4	0.4	0.00047
GOTERM_MF_DIRECT	pre-mRNA binding		6	0.6	0.00059
GOTERM_MF_DIRECT	ubiquitin ligase inhibitor activity		5	0.5	0.00063
GOTERM_MF_DIRECT	DNA helicase activity		9	0.9	0.00067
GOTERM_MF_DIRECT	double-stranded DNA binding		15	1.6	0.0011
GOTERM_MF_DIRECT	bis(5'-adenosyl)-hexaphosphatase activity		4	0.4	0.0011
GOTERM_MF_DIRECT	endopolyphosphatase activity		4	0.4	0.0011
GOTERM_MF_DIRECT	bis(5'-adenosyl)-pentaphosphatase activity		4	0.4	0.0011
GOTERM_MF_DIRECT	diphosphoinositol-polyphosphate diphosphatase activity		4	0.4	0.0011
GOTERM_MF_DIRECT	mRNA 3'-UTR binding		25	2.6	0.0014
GOTERM_MF_DIRECT	DNA-directed 5'-3' RNA polymerase activity		7	0.7	0.0015
GOTERM_MF_DIRECT	histone binding		21	2.2	0.0018
GOTERM_MF_DIRECT	metal ion binding		170	17.7	0.002
GOTERM_MF_DIRECT	splicing factor binding		4	0.4	0.0022
GOTERM_MF_DIRECT	pre-mRNA intronic binding		5	0.5	0.003
GOTERM_MF_DIRECT	RNA cap binding		5	0.5	0.003
GOTERM_MF_DIRECT	transcription coactivator activity		25	2.6	0.0036
GOTERM_MF_DIRECT	nucleosome binding		7	0.7	0.0038
GOTERM_MF_DIRECT	N6-methyladenosine-containing RNA binding		5	0.5	0.0041
GOTERM_MF_DIRECT	translation activator activity		5	0.5	0.0053
GOTERM_MF_DIRECT	preribosome binding		4	0.4	0.0057
GOTERM_MF_DIRECT	DNA replication origin binding		5	0.5	0.0068
GOTERM_MF_DIRECT	ribonucleoprotein complex binding		7	0.7	0.007
GOTERM_MF_DIRECT	5S rRNA binding		4	0.4	0.0082
GOTERM_MF_DIRECT	U2 snRNA binding		4	0.4	0.0082
GOTERM_MF_DIRECT	ribosomal small subunit binding		5	0.5	0.0086
GOTERM_MF_DIRECT	zinc ion binding		61	6.3	0.01
GOTERM_MF_DIRECT	pyrophosphatase activity		4	0.4	0.011
GOTERM_MF_DIRECT	G-rich strand telomeric DNA binding		4	0.4	0.011
GOTERM_MF_DIRECT	enzyme binding		30	3.1	0.012
GOTERM_MF_DIRECT	exonuclease activity		5	0.5	0.013
GOTERM_MF_DIRECT	DNA secondary structure binding		3	0.3	0.014
GOTERM_MF_DIRECT	transcription regulatory region sequence-specific DNA binding		21	2.2	0.014
GOTERM_MF_DIRECT	RNA polymerase II activity		4	0.4	0.015
GOTERM_MF_DIRECT	3'-5' DNA helicase activity		4	0.4	0.019
GOTERM_MF_DIRECT	cell adhesive protein binding involved in bundle of His cell-Purkinje myocyte communication		3	0.3	0.022
GOTERM_MF_DIRECT	histone acetyltransferase activity (H4-K16 specific)		3	0.3	0.022
GOTERM_MF_DIRECT	telomerase inhibitor activity		3	0.3	0.022
GOTERM_MF_DIRECT	histone methyltransferase activity (H3-K36 specific)		4	0.4	0.024
GOTERM_MF_DIRECT	retinoic acid receptor binding		4	0.4	0.03
GOTERM_MF_DIRECT	nucleoside-triphosphatase activity		4	0.4	0.03
GOTERM_MF_DIRECT	histone methyltransferase binding		4	0.4	0.036
GOTERM_MF_DIRECT	acetyltransferase activity		4	0.4	0.036
GOTERM_MF_DIRECT	transcription cofactor binding		6	0.6	0.039
GOTERM_MF_DIRECT	dioxygenase activity		5	0.5	0.043
GOTERM_MF_DIRECT	polysome binding		3	0.3	0.044
GOTERM_MF_DIRECT	promoter-specific chromatin binding		8	0.8	0.045
GOTERM_MF_DIRECT	RNA polymerase II core promoter proximal region sequence-specific DNA binding		72	7.5	0.046
GOTERM_MF_DIRECT	structural constituent of cytoskeleton		11	1.1	0.047
GOTERM_MF_DIRECT	transcription cofactor activity		12	1.2	0.049
Functional_Annotations
Category	Term	Genes	Count	%	P-Value
UP_KW_BIOLOGICAL_PROCESS	mRNA processing		124	12.9	2.8e-59
UP_KW_BIOLOGICAL_PROCESS	mRNA splicing		108	11.2	6.4e-57
UP_KW_BIOLOGICAL_PROCESS	Ribosome biogenesis		53	5.5	1.6e-38
UP_KW_BIOLOGICAL_PROCESS	rRNA processing		50	5.2	5.9e-34
UP_KW_BIOLOGICAL_PROCESS	Transcription		250	26	1.8e-23
UP_KW_BIOLOGICAL_PROCESS	Transcription regulation		238	24.8	7.8e-21
UP_KW_BIOLOGICAL_PROCESS	DNA damage		51	5.3	1.4e-06
UP_KW_BIOLOGICAL_PROCESS	DNA repair		44	4.6	4e-06
UP_KW_BIOLOGICAL_PROCESS	Cell cycle		65	6.8	5.2e-05
UP_KW_BIOLOGICAL_PROCESS	Translation regulation		20	2.1	0.00024
UP_KW_BIOLOGICAL_PROCESS	Cell division		39	4.1	0.0027
UP_KW_BIOLOGICAL_PROCESS	Mitosis		29	3	0.0048
UP_KW_BIOLOGICAL_PROCESS	Host-virus interaction		56	5.8	0.0057
UP_KW_BIOLOGICAL_PROCESS	DNA replication		13	1.4	0.0068
UP_KW_BIOLOGICAL_PROCESS	Nonsense-mediated mRNA decay		7	0.7	0.0071
UP_KW_BIOLOGICAL_PROCESS	mRNA transport		14	1.5	0.016
UP_KW_BIOLOGICAL_PROCESS	RNA-mediated gene silencing		9	0.9	0.025
UP_KW_BIOLOGICAL_PROCESS	DNA recombination		11	1.1	0.035
UP_KW_CELLULAR_COMPONENT	Nucleus		644	67	2.1e-132
UP_KW_CELLULAR_COMPONENT	Spliceosome		63	6.6	2.4e-40
UP_KW_CELLULAR_COMPONENT	Chromosome		73	7.6	2.2e-11
UP_KW_CELLULAR_COMPONENT	Exosome		11	1.1	2.4e-10
UP_KW_CELLULAR_COMPONENT	Cytoplasm		342	35.6	0.00014
UP_KW_CELLULAR_COMPONENT	Intermediate filament		12	1.2	0.0017
UP_KW_CELLULAR_COMPONENT	DNA-directed RNA polymerase		8	0.8	0.0026
UP_KW_CELLULAR_COMPONENT	DNA-directed RNA polymerase		8	0.8	0.0026
UP_KW_CELLULAR_COMPONENT	Telomere		8	0.8	0.012
UP_KW_CELLULAR_COMPONENT	Mitochondrion nucleoid		5	0.5	0.013
UP_KW_MOLECULAR_FUNCTION	RNA-binding		196	20.4	9.5e-81
UP_KW_MOLECULAR_FUNCTION	Ribonucleoprotein		115	12	8e-63
UP_KW_MOLECULAR_FUNCTION	Ribosomal protein		72	7.5	6.8e-39
UP_KW_MOLECULAR_FUNCTION	Repressor		95	9.9	2.7e-18
UP_KW_MOLECULAR_FUNCTION	Chromatin regulator		58	6	4.9e-15
UP_KW_MOLECULAR_FUNCTION	Helicase		34	3.5	7.3e-12
UP_KW_MOLECULAR_FUNCTION	DNA-binding		177	18.4	2.8e-08
UP_KW_MOLECULAR_FUNCTION	Activator		73	7.6	2.3e-06
UP_KW_MOLECULAR_FUNCTION	rRNA-binding		11	1.1	2.6e-06
UP_KW_MOLECULAR_FUNCTION	Exonuclease		11	1.1	0.00085
UP_KW_MOLECULAR_FUNCTION	Bence-Jones protein		3	0.3	0.018
UP_KW_MOLECULAR_FUNCTION	Nuclease		16	1.7	0.026
Pathways
Category	Term	Genes	Count	%	P-Value
BIOCARTA	The PRC2 Complex Sets Long-term Gene Silencing Through Modification of Histone Tails		6	0.6	0.00059
BIOCARTA	RNA polymerase III transcription		4	0.4	0.0012
BIOCARTA	CDK Regulation of DNA Replication		5	0.5	0.011
BIOCARTA	Polyadenylation of mRNA		4	0.4	0.012
KEGG_PATHWAY	Ribosome		68	7.1	3.4e-44
KEGG_PATHWAY	Coronavirus disease - COVID-19		73	7.6	3.9e-39
KEGG_PATHWAY	Spliceosome		56	5.8	4e-25
KEGG_PATHWAY	Polycomb repressive complex		26	2.7	1.1e-13
KEGG_PATHWAY	RNA degradation		24	2.5	1.8e-12
KEGG_PATHWAY	Ribosome biogenesis in eukaryotes		29	3	9.3e-09
KEGG_PATHWAY	Homologous recombination		10	1	0.00014
KEGG_PATHWAY	Cell cycle		20	2.1	0.00025
KEGG_PATHWAY	mRNA surveillance pathway		13	1.4	0.0028
KEGG_PATHWAY	DNA replication		7	0.7	0.0077
KEGG_PATHWAY	RNA polymerase		6	0.6	0.024
KEGG_PATHWAY	Herpes simplex virus 1 infection		36	3.7	0.03
REACTOME_PATHWAY	Metabolism of RNA		246	25.6	1.6e-142
REACTOME_PATHWAY	rRNA processing		126	13.1	4e-108
REACTOME_PATHWAY	rRNA processing in the nucleus and cytosol		122	12.7	6.8e-106
REACTOME_PATHWAY	Major pathway of rRNA processing in the nucleolus and cytosol		117	12.2	3.7e-102
REACTOME_PATHWAY	Nonsense Mediated Decay (NMD) independent of the Exon Junction Complex (EJC)		68	7.1	2.4e-63
REACTOME_PATHWAY	Viral mRNA Translation		64	6.7	1.1e-59
REACTOME_PATHWAY	Peptide chain elongation		64	6.7	1.1e-59
REACTOME_PATHWAY	Selenocysteine synthesis		64	6.7	8.4e-58
REACTOME_PATHWAY	Eukaryotic Translation Termination		64	6.7	8.4e-58
REACTOME_PATHWAY	Eukaryotic Translation Elongation		64	6.7	8.4e-58
REACTOME_PATHWAY	Nonsense-Mediated Decay (NMD)		69	7.2	1.6e-56
REACTOME_PATHWAY	Nonsense Mediated Decay (NMD) enhanced by the Exon Junction Complex (EJC)		69	7.2	1.6e-56
REACTOME_PATHWAY	Response of EIF2AK4 (GCN2) to amino acid deficiency		65	6.8	6.3e-56
REACTOME_PATHWAY	mRNA Splicing		89	9.3	9.8e-56
REACTOME_PATHWAY	Formation of a pool of free 40S subunits		64	6.7	2e-54
REACTOME_PATHWAY	mRNA Splicing - Major Pathway		86	8.9	5.9e-54
REACTOME_PATHWAY	Processing of Capped Intron-Containing Pre-mRNA		99	10.3	7.5e-54
REACTOME_PATHWAY	L13a-mediated translational silencing of Ceruloplasmin expression		65	6.8	3.3e-52
REACTOME_PATHWAY	SRP-dependent cotranslational protein targeting to membrane		65	6.8	7.2e-52
REACTOME_PATHWAY	GTP hydrolysis and joining of the 60S ribosomal subunit		64	6.7	1.8e-50
REACTOME_PATHWAY	Influenza Viral RNA Transcription and Replication		69	7.2	3.2e-50
REACTOME_PATHWAY	Eukaryotic Translation Initiation		65	6.8	1.3e-49
REACTOME_PATHWAY	Cap-dependent Translation Initiation		65	6.8	1.3e-49
REACTOME_PATHWAY	Selenoamino acid metabolism		64	6.7	1.4e-48
REACTOME_PATHWAY	Influenza Infection		70	7.3	3.6e-46
REACTOME_PATHWAY	Cellular response to starvation		65	6.8	2.2e-40
REACTOME_PATHWAY	Regulation of expression of SLITs and ROBOs		67	7	1.2e-39
REACTOME_PATHWAY	SARS-CoV-1 modulates host translation machinery		33	3.4	4.2e-36
REACTOME_PATHWAY	Signaling by ROBO receptors		68	7.1	3.7e-33
REACTOME_PATHWAY	SARS-CoV-2 modulates host translation machinery		33	3.4	2.3e-28
REACTOME_PATHWAY	Translation		71	7.4	2.3e-27
REACTOME_PATHWAY	Formation of the ternary complex, and subsequently, the 43S complex		32	3.3	1.6e-26
REACTOME_PATHWAY	Translation initiation complex formation		33	3.4	1.5e-25
REACTOME_PATHWAY	Cellular responses to stress		120	12.5	1.9e-25
REACTOME_PATHWAY	Activation of the mRNA upon binding of the cap-binding complex and eIFs, and subsequent binding to 43S		33	3.4	3e-25
REACTOME_PATHWAY	Cellular responses to stimuli		120	12.5	9e-25
REACTOME_PATHWAY	Ribosomal scanning and start codon recognition		32	3.3	3.1e-24
REACTOME_PATHWAY	rRNA modification in the nucleus and cytosol		31	3.2	2.2e-22
REACTOME_PATHWAY	Metabolism of amino acids and derivatives		71	7.4	1.2e-20
REACTOME_PATHWAY	mRNA Splicing - Minor Pathway		27	2.8	2.3e-20
REACTOME_PATHWAY	SARS-CoV-1-host interactions		34	3.5	1.4e-18
REACTOME_PATHWAY	Viral Infection Pathways		104	10.8	3.2e-16
REACTOME_PATHWAY	SARS-CoV-1 Infection		38	4	4.4e-16
REACTOME_PATHWAY	Gene expression (Transcription)		148	15.4	6.6e-13
REACTOME_PATHWAY	Infectious disease		110	11.4	1.4e-12
REACTOME_PATHWAY	Axon guidance		72	7.5	4.7e-12
REACTOME_PATHWAY	SARS-CoV-2-host interactions		39	4.1	1.2e-11
REACTOME_PATHWAY	Nervous system development		72	7.5	3.9e-11
REACTOME_PATHWAY	RNA Polymerase II Transcription		130	13.5	7.9e-11
REACTOME_PATHWAY	mRNA 3'-end processing		19	2	9.7e-10
REACTOME_PATHWAY	RNA Polymerase II Transcription Termination		20	2.1	1.8e-09
REACTOME_PATHWAY	KSRP (KHSRP) binds and destabilizes mRNA		11	1.1	2.7e-09
REACTOME_PATHWAY	SUMOylation of DNA methylation proteins		11	1.1	2.7e-09
REACTOME_PATHWAY	SARS-CoV-2 Infection		44	4.6	3.3e-09
REACTOME_PATHWAY	ATF4 activates genes in response to endoplasmic reticulum stress		13	1.4	4.6e-09
REACTOME_PATHWAY	Formation of RNA Pol II elongation complex		18	1.9	5.7e-09
REACTOME_PATHWAY	RNA Polymerase II Transcription Elongation		18	1.9	5.7e-09
REACTOME_PATHWAY	SUMOylation of DNA damage response and repair proteins		20	2.1	1.7e-08
REACTOME_PATHWAY	SARS-CoV Infections		52	5.4	2.4e-08
REACTOME_PATHWAY	mRNA decay by 3' to 5' exoribonuclease		10	1	3e-08
REACTOME_PATHWAY	RNA Polymerase II Pre-transcription Events		20	2.1	4.1e-08
REACTOME_PATHWAY	PERK regulates gene expression		13	1.4	4.6e-08
REACTOME_PATHWAY	SUMOylation of transcription cofactors		15	1.6	5.5e-08
REACTOME_PATHWAY	Butyrate Response Factor 1 (BRF1) binds and destabilizes mRNA		10	1	6.1e-08
REACTOME_PATHWAY	Tristetraprolin (TTP, ZFP36) binds and destabilizes mRNA		10	1	6.1e-08
REACTOME_PATHWAY	Developmental Biology		113	11.8	6.2e-08
REACTOME_PATHWAY	Deadenylation-dependent mRNA decay		16	1.7	1.3e-07
REACTOME_PATHWAY	Transcriptional Regulation by E2F6		13	1.4	1.5e-07
REACTOME_PATHWAY	Processing of Intronless Pre-mRNAs		10	1	3.6e-07
REACTOME_PATHWAY	RUNX1 interacts with co-factors whose precise effect on RUNX1 targets is not known		13	1.4	4.1e-07
REACTOME_PATHWAY	FGFR2 alternative splicing		11	1.1	4.8e-07
REACTOME_PATHWAY	SUMO E3 ligases SUMOylate target proteins		29	3	5.3e-07
REACTOME_PATHWAY	Disease		144	15	8.3e-07
REACTOME_PATHWAY	SUMOylation		29	3	1e-06
REACTOME_PATHWAY	Processing of Capped Intronless Pre-mRNA		11	1.1	1.6e-06
REACTOME_PATHWAY	Chromatin organization		35	3.6	3.4e-06
REACTOME_PATHWAY	Chromatin modifying enzymes		35	3.6	3.4e-06
REACTOME_PATHWAY	Metabolism of proteins		156	16.2	5.9e-06
REACTOME_PATHWAY	RNA polymerase II transcribes snRNA genes		16	1.7	7.7e-06
REACTOME_PATHWAY	DNA Repair		39	4.1	1.1e-05
REACTOME_PATHWAY	Abortive elongation of HIV-1 transcript in the absence of Tat		9	0.9	1.7e-05
REACTOME_PATHWAY	Regulation of PTEN gene transcription		14	1.5	1.8e-05
REACTOME_PATHWAY	SUMOylation of RNA binding proteins		12	1.2	3.1e-05
REACTOME_PATHWAY	Transport of Mature Transcript to Cytoplasm		16	1.7	3.8e-05
REACTOME_PATHWAY	Formation of the Early Elongation Complex		10	1	4.4e-05
REACTOME_PATHWAY	Formation of the HIV-1 Early Elongation Complex		10	1	4.4e-05
REACTOME_PATHWAY	Cellular Senescence		26	2.7	5e-05
REACTOME_PATHWAY	HDR through Homologous Recombination (HRR) or Single Strand Annealing (SSA)		20	2.1	8.4e-05
REACTOME_PATHWAY	Cell Cycle		62	6.5	9.1e-05
REACTOME_PATHWAY	Formation of HIV elongation complex in the absence of HIV Tat		11	1.1	0.00011
REACTOME_PATHWAY	Telomere Extension By Telomerase		8	0.8	0.00015
REACTOME_PATHWAY	Homology Directed Repair		20	2.1	0.00015
REACTOME_PATHWAY	MicroRNA (miRNA) biogenesis		8	0.8	0.0002
REACTOME_PATHWAY	Processing of DNA double-strand break ends		16	1.7	0.00021
REACTOME_PATHWAY	Generic Transcription Pathway		96	10	0.00032
REACTOME_PATHWAY	Transcription of the HIV genome		13	1.4	0.00033
REACTOME_PATHWAY	Signaling by FGFR2 IIIa TM		7	0.7	0.00036
REACTOME_PATHWAY	HIV Transcription Elongation		10	1	0.0004
REACTOME_PATHWAY	Formation of HIV-1 elongation complex containing HIV-1 Tat		10	1	0.0004
REACTOME_PATHWAY	Tat-mediated elongation of the HIV-1 transcript		10	1	0.0004
REACTOME_PATHWAY	TP53 Regulates Transcription of DNA Repair Genes		12	1.2	0.00043
REACTOME_PATHWAY	Cell Cycle Checkpoints		31	3.2	0.00053
REACTOME_PATHWAY	mRNA Capping		8	0.8	0.00072
REACTOME_PATHWAY	DNA Double-Strand Break Repair		21	2.2	0.00073
REACTOME_PATHWAY	Oxidative Stress Induced Senescence		17	1.8	0.001
REACTOME_PATHWAY	SUMOylation of chromatin organization proteins		12	1.2	0.0014
REACTOME_PATHWAY	Extension of Telomeres		10	1	0.0015
REACTOME_PATHWAY	Pausing and recovery of HIV elongation		8	0.8	0.0016
REACTOME_PATHWAY	HIV elongation arrest and recovery		8	0.8	0.0016
REACTOME_PATHWAY	G2/M Checkpoints		20	2.1	0.0017
REACTOME_PATHWAY	Unfolded Protein Response (UPR)		14	1.5	0.0017
REACTOME_PATHWAY	Transcriptional Regulation by TP53		34	3.5	0.0022
REACTOME_PATHWAY	Regulation of mRNA stability by proteins that bind AU-rich elements		13	1.4	0.0026
REACTOME_PATHWAY	Epigenetic regulation of gene expression		21	2.2	0.0027
REACTOME_PATHWAY	Recruitment and ATM-mediated phosphorylation of repair and signaling proteins at DNA double strand breaks		12	1.2	0.0027
REACTOME_PATHWAY	Telomere Maintenance		15	1.6	0.0028
REACTOME_PATHWAY	Unwinding of DNA		5	0.5	0.003
REACTOME_PATHWAY	DNA Double Strand Break Response		12	1.2	0.003
REACTOME_PATHWAY	Activation of ATR in response to replication stress		8	0.8	0.0032
REACTOME_PATHWAY	Metalloprotease DUBs		8	0.8	0.0032
REACTOME_PATHWAY	HDR through Single Strand Annealing (SSA)		8	0.8	0.0032
REACTOME_PATHWAY	Formation of the cornified envelope		16	1.7	0.0041
REACTOME_PATHWAY	G2/M DNA damage checkpoint		13	1.4	0.0046
REACTOME_PATHWAY	Tat-mediated HIV elongation arrest and recovery		7	0.7	0.0056
REACTOME_PATHWAY	Pausing and recovery of Tat-mediated HIV elongation		7	0.7	0.0056
REACTOME_PATHWAY	Signaling by FGFR2		11	1.1	0.0057
REACTOME_PATHWAY	Mitotic G1 phase and G1/S transition		17	1.8	0.0066
REACTOME_PATHWAY	Transport of Mature mRNA derived from an Intron-Containing Transcript		11	1.1	0.0068
REACTOME_PATHWAY	FGFR2 mutant receptor activation		7	0.7	0.0077
REACTOME_PATHWAY	Activation of the pre-replicative complex		7	0.7	0.0077
REACTOME_PATHWAY	Impaired BRCA2 binding to PALB2		6	0.6	0.0082
REACTOME_PATHWAY	Chromosome Maintenance		16	1.7	0.0086
REACTOME_PATHWAY	Resolution of D-loop Structures through Holliday Junction Intermediates		7	0.7	0.009
REACTOME_PATHWAY	Defective homologous recombination repair (HRR) due to PALB2 loss of function		6	0.6	0.0098
REACTOME_PATHWAY	Defective homologous recombination repair (HRR) due to BRCA1 loss of function		6	0.6	0.0098
REACTOME_PATHWAY	Defective HDR through Homologous Recombination Repair (HRR) due to PALB2 loss of BRCA1 binding function		6	0.6	0.0098
REACTOME_PATHWAY	Defective HDR through Homologous Recombination Repair (HRR) due to PALB2 loss of BRCA2/RAD51/RAD51C binding function		6	0.6	0.0098
REACTOME_PATHWAY	Resolution of D-Loop Structures		7	0.7	0.01
REACTOME_PATHWAY	Impaired BRCA2 binding to RAD51		7	0.7	0.01
REACTOME_PATHWAY	Nonhomologous End-Joining (NHEJ)		10	1	0.011
REACTOME_PATHWAY	RNA Polymerase II Transcription Pre-Initiation And Promoter Opening		8	0.8	0.012
REACTOME_PATHWAY	RNA Polymerase II Transcription Initiation		8	0.8	0.012
REACTOME_PATHWAY	RNA Polymerase II Promoter Escape		8	0.8	0.012
REACTOME_PATHWAY	RNA Polymerase II Transcription Initiation And Promoter Clearance		8	0.8	0.012
REACTOME_PATHWAY	HIV Transcription Initiation		8	0.8	0.012
REACTOME_PATHWAY	RNA Polymerase II HIV Promoter Escape		8	0.8	0.012
REACTOME_PATHWAY	RNA Pol II CTD phosphorylation and interaction with CE		6	0.6	0.014
REACTOME_PATHWAY	RNA Pol II CTD phosphorylation and interaction with CE during HIV infection		6	0.6	0.014
REACTOME_PATHWAY	Resolution of D-loop Structures through Synthesis-Dependent Strand Annealing (SDSA)		6	0.6	0.014
REACTOME_PATHWAY	rRNA processing in the mitochondrion		4	0.4	0.014
REACTOME_PATHWAY	PTEN Regulation		15	1.6	0.019
REACTOME_PATHWAY	Presynaptic phase of homologous DNA pairing and strand exchange		7	0.7	0.019
REACTOME_PATHWAY	Signaling by FGFR		11	1.1	0.022
REACTOME_PATHWAY	Transport of Mature mRNA Derived from an Intronless Transcript		7	0.7	0.022
REACTOME_PATHWAY	Formation of WDR5-containing histone-modifying complexes		7	0.7	0.022
REACTOME_PATHWAY	Defective homologous recombination repair (HRR) due to BRCA2 loss of function		7	0.7	0.022
REACTOME_PATHWAY	Diseases of DNA Double-Strand Break Repair		7	0.7	0.022
REACTOME_PATHWAY	Transport of Mature mRNAs Derived from Intronless Transcripts		7	0.7	0.024
REACTOME_PATHWAY	G1/S Transition		14	1.5	0.025
REACTOME_PATHWAY	TFAP2 (AP-2) family regulates transcription of cell cycle factors		3	0.3	0.026
REACTOME_PATHWAY	Regulation of TP53 Activity		16	1.7	0.026
REACTOME_PATHWAY	Regulation of TP53 Activity through Phosphorylation		11	1.1	0.026
REACTOME_PATHWAY	Homologous DNA Pairing and Strand Exchange		7	0.7	0.027
REACTOME_PATHWAY	Signaling by FGFR2 in disease		7	0.7	0.027
REACTOME_PATHWAY	DNA strand elongation		6	0.6	0.027
REACTOME_PATHWAY	S Phase		16	1.7	0.029
REACTOME_PATHWAY	Telomere C-strand synthesis initiation		4	0.4	0.03
REACTOME_PATHWAY	PKMTs methylate histone lysines		9	0.9	0.032
REACTOME_PATHWAY	RHOBTB1 GTPase cycle		5	0.5	0.033
REACTOME_PATHWAY	rRNA modification in the mitochondrion		3	0.3	0.038
REACTOME_PATHWAY	RHOBTB GTPase Cycle		6	0.6	0.038
REACTOME_PATHWAY	G1 Phase		7	0.7	0.04
REACTOME_PATHWAY	Cyclin D associated events in G1		7	0.7	0.04
REACTOME_PATHWAY	HATs acetylate histones		14	1.5	0.042
WIKIPATHWAYS	Cytoplasmic ribosomal proteins		62	6.5	3.7e-60
WIKIPATHWAYS	mRNA processing		60	6.2	4.8e-44
WIKIPATHWAYS	Pathways affected in adenoid cystic carcinoma		14	1.5	1.4e-05
WIKIPATHWAYS	DNA IR damage and cellular response via ATR		15	1.6	3.9e-05
WIKIPATHWAYS	G1 to S cell cycle control		12	1.2	0.00027
WIKIPATHWAYS	Cell cycle		16	1.7	0.00084
WIKIPATHWAYS	DNA IR double strand breaks and cellular response via ATM		10	1	0.0014
WIKIPATHWAYS	Retinoblastoma gene in cancer		13	1.4	0.0014
WIKIPATHWAYS	5q35 copy number variation		13	1.4	0.0088
WIKIPATHWAYS	Mitochondrial gene expression		5	0.5	0.013
WIKIPATHWAYS	Imatinib and chronic myeloid leukemia		5	0.5	0.015
WIKIPATHWAYS	DNA replication		7	0.7	0.017
WIKIPATHWAYS	Ciliary landscape		19	2	0.021
WIKIPATHWAYS	Endoderm differentiation		14	1.5	0.027
