# Supplementary material for: Proteostasis perturbation of N-Myc leveraging HSP70 mediated protein turnover improves treatment of neuroendocrine prostate cancer
Source: Nat Commun. 2024 Aug 5;15:6626. doi: 10.1038/s41467-024-50459-x (PMC11300456; doi:10.1038/s41467-024-50459-x)
Supplement: Supplementary file 6 — Supplementary Data 3 [file 41467_2024_50459_MOESM6_ESM.xlsx]

## Sheet: Supplementary Data 3
Supplementary Data 3 Oligonucleotide sequences
Name	Sequence
qPCR primers
CHGA-F	CAAGACCTCGCTCTCCAAGG
CHGA-R	TGGCTGCTCTGGTTCTCAAG
Eno2-F	TCAAGGACAAGTATGGCAAGG
Eno2-R	ACCGATCACCATCTTTTCCG
SYP-F	TCGTGTTCAAGGAGACAGGC
SYP-R	GGCTCATTGACCAGACTACA
N-Myc-F	GCTCAAGAGTGTCATCCCCC
N-Myc-R	CTGAGCGTGAGAAAGCTGGA
AURKA-F	GGGTGGTCAGTACATGCTCC
AURKA-R	TCCAAGGCTCCAGAGATCCA
STUB1-F	AGGCCAAGCACGACAAGTACAT
STUB1-R	CTGATCTTGCCACACAGGTAGT
HSP70-F	TGGACTGTTGGGACTCAAGGAC
HSP70-R	GGAACGAAACACCCTTACAGTATCA
c-Myc-F	TGAGGAGACACCGCCCAC
c-Myc-R	CAACATCGATTTCTTCCTCATC
Actin-F	AGAACTGGCCCTTCTTGGAGG
Actin-R	GTTTTTATGTTCCTCTATGGG
siRNA sequences
siMYCN #1	UGUGGGACUCGCUAAGUCUACUACUUC
siMYCN #2	CGGCGGUUCCACCAGUAAAACUUUUUC
siAURKA #1	CCGUAGUACCUGGCUAGAUUUCUUUUG
siAURKA #2	GGAACAGUCUUAGGUAAUGGACAUUUA
siSTUB1	CUCAAUGCUGUUCCAGCGCdTdT
siHSP70 #1	CAGCUAAUUACCAUCAGGUdTdA
siHSP70 #2	ACUUAACUUUACAAAGAAGdTdG
siHSC70 #1	GUAUUGAGAUCGAUUCUCUCUAUGA
siHSC70 #2	GAUGCCAAACUAGACAAGUCACAGA
Mutagenesis primers
STUB1 K30A-F	GGAGCTCGCGGAGCAGGGCAATCGTCTGTTCG
STUB1 K30A-R	TGCTCCGCGAGCTCCTGCGCGCTCGG
STUB1 ΔTPR-F	GCCCGAGCCGGCTGAACTTCGGGGAC
STUB1 ΔTPR-R	TCAGCCGGCTCGGGCTCTTCTCGGG
STUB1 H260Q-F	CGAGGAGCAGCTGCAGCGTGTGGGTCAT
STUB1 H260Q-R	TGCAGCTGCTCCTCGATGTCCTTGCGGT
STUB1 ΔUbox-F	AGCGAGACGAGAATGGCTGGGTGGAGG
STUB1 ΔUbox-R	CATTCTCGTCTCGCTTCTTCCTCTTCTCATCC
MycN ΔLILKR-F	TGCCTTCCCATCCACCAGCAG
MycN ΔLILKR-R	GGACTGAGCCCTCCCGGGAC
MycN Δ314-342 342-F	GAGGATGCACCCCCACAGAAGAAGATAAAGAGCG
MycN Δ314-342 314-R	CTGAGCCCTCCCGGGACCCAGGGC
MycN K52R-F	CTGGAAGAGGTTTGAGCTGCTGCCC
MycN K52R-R	ATGTCCTCCCCCGGGGGGGTC
MycN K413R-F	TGCCGGAGTTGGTAAGGAATGAGAAGGC
MycN K413R-R	CGTGGTCCCTGAGCGTGAGAAAGCTG
MycN K416R-F	GTAAAGAATGAGAGGGCCGCCAAGGTG
MycN K416R-R	CAACTCCGGCACGTGGTCCCTGAGC
MycN K419R-F	GGCCGCCAGGGTGGTCATTTTGAAAAAGGCCACTG
MycN K419R-R	GACCACCCTGGCGGCCTTCTCATTCTTTACC
MycN K424R-F	GTGGTCATTTTGAGAAAGGCCACTGAG
MycN K424R-R	CTTGGCGGCCTTCTCATTCTTTACC
MycN K425R-F	GGTCATTTTGAAAAGGGCCACTGAGTATGTCCACTC
MycN K425R-R	ACCTTGGCGGCCTTCTCATTCTTTACC
MycN K444R-F	GCTGGAAAGGGAAAAATTGCAGGCAAGAC
MycN K444R-R	AAAAGCTGGTGCTCCTCGGCCTG
MycN K446R-F	GCTGGAAAAGGAAAGATTGCAGGCAAGAC
MycN K446R-R	AAAAGCTGGTGCTCCTCGGCCTG
MycN K456R-F	CAGCAGTTGCTAAGGAAAATTGAACACGCTC
MycN K456R-R	CTGTCTTGCCTGCAATTTTTCCTTTTCCAG
MycN K457R-F	CAGTTGCTAAAGAGAATTGAACACGCTCGGACTTGC
MycN K457R-R	CGTGTTCAATTCTCTTTAGCAACTGCTGCTGTCTTGC
Ub K6R-F	CAGATCTTCGTGAGGACCCTGACTGG
Ub K6R-R	CATGGTCGACCCACCACCACCACC
Ub K27R-F	ATTGAGAATGTCAGGGCAAAGATCCAAG
Ub K27R-R	GGTGTCACTCGGCTCCACTTCGAG
Ub K29R-F	AATGTCAAGGCAAGGATCCAAGACAAGG
Ub K29R-R	CTCAATGGTGTCACTCGGCTCCAC
Ub K33R-F	AAAGATCCAAGACAGGGAAGGCATCCCTC
Ub K33R-R	GCCTTGACATTCTCAATGGTGTCACTCG
Ub K63R-F	CATCCAGAGAGAGTCCACCCTGCACCTGGTCC
Ub K63R-R	GGACTCTCTCTGGATGTTGTAGTCAGACAGGGTCG
Ub-K0-K11-F	AACCGGTAAAACCATAACTCTAGAAGTTGAACC
Ub-K0-K11-R	AACGTTCTGACGAAGATCTGCATG
Ub-K0-K63-F	CATTCAGAAGGAGTCGACCTTACATCTTGTC
Ub-K0-K63-R	TTGTAATCAGACAGCGTTCTACCG
